# Supplementary material for: Peptide Dimerization as a Strategy for the Development of Antileishmanial Compounds
Source: Molecules. 2024 Oct 31;29(21):5170. doi: 10.3390/molecules29215170 (PMC11547375; doi:10.3390/molecules29215170)
Supplement: Supplementary file 1 [file molecules-29-05170-s001.zip]

Archive with 1 entries (1 files):
- molecules-3274787-supplementary.pdf
